# Supplementary material for: Correlations between physical activity and neurocognitive domain functions in patients with schizophrenia: a cross-sectional study
Source: BMC Psychiatry. 2017 Jan 5;17:4. doi: 10.1186/s12888-016-1176-z (PMC5217227; doi:10.1186/s12888-016-1176-z)
Supplement: Additional file 1: Table S1. — The correlation among Demographics, Psychiatric symptoms, and Neurocognitive functions in inpatients group (n = 16). Table S2. The correlation among Demographics, Psychiatric symptoms, and Neurocognitive functions in outpatients group (n = 13). (XLSX 26 kb) [file 12888_2016_1176_MOESM1_ESM.xlsx]

## Sheet: Additional table 1
	Additional table 1. The correlation among Demographics, Psychiatric symptoms, and Neurocognitive functions in inpatients group (n = 16)
			Neurocogntiive Index			Composite Memory			Verbal Memory			Visual Memory			Psychomotor Speed			Reaction Time			Complex Attention			Cognitive Flexibility			Processing Speed			Executive Function			Simple Attention			Motor Speed
			r	p		r	p		r	p		r	p		r	p		r	p		r	p		r	p		r	p		r	p		r	p		r	p
	Demographics
		Age	0.272395	0.326001		-0.164861	0.541764		-0.351735	0.181556		0.0852525	0.753582		-0.218797	0.41557		0.305021	0.250658		0.309292	0.243747		0.409071	0.115646		0.346978	0.187945		0.380104	0.146429		0.13469	0.618954		-0.41265	0.112184
		Age of onset	0.404502	0.134782		0.016556	0.951474		-0.0237205	0.930515		0.0187976	0.944913		0.0561921	0.836246		0.537	0.0321197	*	0.319392	0.227881		0.199729	0.458309		0.338772	0.199308		0.182803	0.497999		0.327338	0.215868		-0.0492359	0.856308
		Duration of illness (year)	-0.149326	0.59531		-0.156207	0.563461		-0.277215	0.298588		0.0548025	0.840246		-0.239801	0.371028		-0.249514	0.35136		-0.0396679	0.884034		0.158969	0.556495		-0.0259531	0.923992		0.150356	0.578339		-0.196002	0.466911		-0.304901	0.250854
		Length of stay (month)	-0.383608	0.158094		-0.220835	0.411131		-0.263334	0.324412		-0.145386	0.591103		-0.424699	0.101065		-0.264215	0.322736		-0.292793	0.27111		-0.0633023	0.815837		-0.349653	0.184334		-0.151689	0.574934		-0.406337	0.118339		-0.368707	0.159935
		BMI	-0.121211	0.666967		0.230148	0.391162		0.379727	0.146864		-0.0263232	0.922911		-0.138438	0.609137		0.0617417	0.820308		-0.213327	0.427611		-0.048305	0.858999		-0.144597	0.593139		0.0206043	0.939627		-0.182008	0.499902		-0.1318	0.626565
		Dosage of FGA ( mg )	-0.0652593	0.817263		0.101544	0.708257		0.312083	0.239295		-0.187755	0.486221		-0.129003	0.633965		0.00711229	0.979144		0.0122027	0.964225		-0.34111	0.196026		0.022426	0.934299		-0.287118	0.280935		0.235295	0.380353		-0.215508	0.42279
		Dosage of SGA ( mg )	0.286734	0.300137		-0.241086	0.368391		-0.0654975	0.809558		-0.3684	0.160311		0.299873	0.259149		0.115298	0.670688		0.244771	0.360889		0.0637833	0.814461		0.319634	0.227509		0.00516649	0.984849		0.255664	0.339217		0.18647	0.489265
		Sum dosage of antipsychotics ( mg )	0.176191	0.529919		-0.151391	0.575694		0.0657009	0.808977		-0.360108	0.170661		0.187293	0.487315		0.0933082	0.731066		0.197001	0.464598		-0.0779483	0.77416		0.25969	0.331398		-0.103754	0.702176		0.289337	0.277069		0.0656619	0.809089
		Biperiden ( mg )	-0.0116467	0.96714		-0.250059	0.350274		-0.24199	0.366543		-0.194797	0.469709		-0.329372	0.21286		0.305814	0.249365		0.0271055	0.920627		-0.0619401	0.819739		-0.078301	0.773163		-0.019425	0.943077		0.0509753	0.851283		-0.30067	0.257823
		Diazepam ( mg )	0.0159586	0.954985		-0.0960767	0.723374		0.0668933	0.805571		-0.27743	0.298199		-0.0177372	0.948016		-0.208997	0.43727		0.154802	0.567018		0.140059	0.604909		-0.141597	0.60091		0.263863	0.323405		0.156115	0.563693		0.0731439	0.787774
	Psychiatric symptoms
		Positive scale	0.10827	0.700918		0.379441	0.147194		0.422457	0.103073		0.246327	0.357748		0.0294362	0.913824		0.0450573	0.868399		-0.00433572	0.987285		0.121341	0.654404		-0.171681	0.524929		0.139879	0.605379		-0.155007	0.566499		0.191168	0.478183
		Negative scale	-0.531	0.0415292	*	-0.245389	0.359641		-0.209023	0.437211		-0.295721	0.266122		-0.555	0.0255862	*	-0.012155	0.964364		-0.548	0.0279786	*	-0.240258	0.370089		-0.575	0.0199029	*	-0.359948	0.170866		-0.647	0.00678503	**	-0.361513	0.168878
		General psychopathology scale	-0.296808	0.28271		0.219816	0.413348		0.302224	0.255249		0.0467383	0.863531		-0.244642	0.361151		-0.0694593	0.798254		-0.411709	0.113088		-0.05245	0.847027		-0.487515	0.0554283		-0.112714	0.677693		-0.576	0.0195634	*	0.0725656	0.789416
		PANSS	-0.346927	0.2052		0.139168	0.607232		0.210953	0.432892		-0.0159352	0.953292		-0.350724	0.182901		-0.0225553	0.933921		-0.441283	0.0870686		-0.085888	0.751799		-0.551	0.026867	*	-0.160681	0.552197		-0.62	0.0104657	*	-0.0523676	0.847265
		* p < 0.05
		** p < 0.01
		*** p < 0.001

## Sheet: Additional table 2
	Additional tabel 2. The correlation among Demographics, Psychiatric symptoms, and Neurocognitive functions in outpatients group (n = 13)
			Neurocogntiive Index			Composite Memory			Verbal Memory			Visual Memory			Psychomotor Speed			Reaction Time			Complex Attention			Cognitive Flexibility			Processing Speed			Executive Function			Simple Attention			Motor Speed
			r	p		r	p		r	p		r	p		r	p		r	p		r	p		r	p		r	p		r	p		r	p		r	p
	Demographics
		Age	-0.443376	0.129139		0.223955	0.46201		-0.0712942	0.816968		0.0836435	0.785877		-0.427645	0.144935		-0.236863	0.435888		-0.62	0.0238076	*	-0.551592	0.0506798		-0.470694	0.10451		-0.535966	0.059029		-0.515718	0.0712403		-0.388028	0.190147
		Age of onset	-0.225945	0.457934		-0.0211475	0.94533		-0.227041	0.455697		0.104241	0.734685		-0.037403	0.903445		-0.206038	0.499466		-0.368521	0.215335		-0.232364	0.444908		-0.349916	0.241181		-0.164792	0.590577		-0.139166	0.650239		0.101423	0.741634
		Duration of illness (year)	-0.209781	0.491528		0.233339	0.442946		0.14584	0.634498		-0.0184421	0.952317		-0.372321	0.210274		-0.0317217	0.918063		-0.243806	0.422145		-0.306865	0.307816		-0.119083	0.698399		-0.3556	0.233096		-0.360433	0.226351		-0.465285	0.10911
		Length of stay (month)	-0.26107	0.38894		0.313402	0.297088		0.265312	0.380995		0.103884	0.735564		-0.387144	0.191246		-0.0872834	0.776766		-0.405631	0.169085		-0.393352	0.183611		-0.155995	0.610816		-0.455638	0.117652		-0.569	0.0425002	*	-0.474263	0.101548
		BMI	0.365087	0.219971		0.382087	0.197612		0.312088	0.299227		0.216495	0.477438		0.0231154	0.940251		0.377113	0.204		0.366072	0.218635		0.368199	0.215767		0.299897	0.31949		0.367004	0.217376		0.252305	0.405624		-0.139192	0.650179
		Dosage of FGA ( mg )	0.0164156	0.957552		0.258911	0.393016		0.110534	0.719233		0.187886	0.538761		-0.203735	0.504377		0.304448	0.311838		-0.0390836	0.899126		-0.115638	0.706773		0.248116	0.413726		-0.132023	0.667238		0.218333	0.473616		-0.387615	0.190661
		Dosage of SGA ( mg )	-0.269081	0.374009		-0.215491	0.479535		-0.463513	0.110647		-0.43095	0.141517		-0.12665	0.68012		0.264673	0.382186		-0.302935	0.31437		-0.240075	0.429504		-0.071577	0.816253		-0.184149	0.54701		0.0773186	0.801767		-0.111017	0.71805
		Sum dosage of antipsychotics ( mg )	-0.228954	0.451806		-0.137091	0.655163		-0.378906	0.201683		-0.336263	0.261284		-0.14757	0.63044		0.285554	0.344283		-0.268595	0.374906		-0.228798	0.452122		-0.015018	0.961163		-0.183655	0.548106		0.107776	0.725992		-0.168704	0.581665
		Biperiden ( mg )	-0.329834	0.271083		0.165358	0.589285		-0.0483859	0.875269		-0.123035	0.688833		-0.413901	0.159729		0.00368417	0.99047		-0.418737	0.154417		-0.365727	0.219103		-0.220176	0.469796		-0.3511	0.239483		-0.328973	0.272411		-0.432964	0.139459
		Diazepam ( mg )	-0.554	0.0494984	*	-0.449321	0.123481		-0.694	0.00847394	**	-0.466715	0.107881		-0.338988	0.257196		-0.397222	0.17895		-0.400306	0.17529		-0.415652	0.157792		-0.503877	0.079148		-0.350906	0.239762		-0.128354	0.676026		-0.127207	0.678781
	Psychiatric symptoms
		Positive scale	0.24685	0.416189		0.350331	0.240586		-0.0165282	0.957261		0.06066	0.843942		0.458138	0.115396		0.362168	0.22396		0.0410574	0.894057		0.264783	0.381981		0.14901	0.62707		0.292121	0.332804		-0.153545	0.616499		0.512398	0.0733991
		Negative scale	-0.323949	0.280237		-0.31549	0.293707		-0.0832728	0.786806		-0.217921	0.474471		-0.262025	0.387145		-0.616	0.0250132	*	-0.178283	0.560068		-0.220374	0.469386		-0.512781	0.0731481		-0.228922	0.451871		-0.120278	0.695504		-0.0400474	0.89665
		General psychopathology scale	-0.0799217	0.795218		0.213091	0.484559		-0.192282	0.529124		-0.126381	0.680768		-0.0581684	0.850285		-0.199033	0.514473		0.00445823	0.988467		0.0745192	0.808823		-0.387996	0.190187		0.0581399	0.850358		-0.133747	0.663122		0.144612	0.637383
		PANSS	-0.143611	0.639739		0.0468585	0.87918		-0.153768	0.615981		-0.177454	0.561924		0.000445797	0.998847		-0.342498	0.251984		-0.097618	0.751046		0.00617769	0.98402		-0.457924	0.115589		0.00474385	0.987729		-0.210537	0.489933		0.267408	0.377102
		* p < 0.05
		** p < 0.01
		*** p < 0.001
